# Supplementary material for: Feline coronavirus drug inhibits the main protease of SARS-CoV-2 and blocks virus replication
Source: Nat Commun. 2020 Aug 27;11:4282. doi: 10.1038/s41467-020-18096-2 (PMC7453019; doi:10.1038/s41467-020-18096-2)
Supplement: Supplementary file 1 — Supplementary Information File [file 41467_2020_18096_MOESM1_ESM.zip]

Archive with 1 entries (1 files):
- 41467_2020_18096_MOESM1_ESM.pdf
