# Supplementary material for: Feline coronavirus drug inhibits the main protease of SARS-CoV-2 and blocks virus replication
Source: Nat Commun. 2020 Aug 27;11:4282. doi: 10.1038/s41467-020-18096-2 (PMC7453019; doi:10.1038/s41467-020-18096-2)
Supplement: Supplementary file 3 — Source Data [file 41467_2020_18096_MOESM3_ESM.xlsx]

## Sheet: Table 1 (and Sup. Fig. 5)
	SARS-CoV-2 Mpro Kinetic data						SARS-CoV-1 Mpro Kinetic data						Linearity plot of enzyme activity
			vo(µM/min)						vo(µM/min)					vo(µM/min)
		FRET-peptide, µM	run#1	run#2	run#3			FRET-peptide, µM	run#1	run#2	run#3		SARS-2 Mpro, µM	run#1	run#2	run#3
		5	0.46375	0.3675	0.3785			5	0.04375	0.03875	0.03125		0.01	0.3	0.32	0.26
		10	0.69	0.73125	0.7022			10	0.1175	0.12875	0.13625		0.05	0.25	0.13	0.3
		20	1.29375	1.4	1.3			20	0.34875	0.39875	0.35125		0.1	1.575	1.32	1.29
		50	3.49625	3.68125	3.5532			50	0.805	1.03875	0.90375		0.5	5.79	5.48	5.58
		100	7.685	8.085	7.5855			100	1.73125	1.74375	1.5		1	8.09	8.11	8.2
		200	11.7725	10	10.0066			200	1.875	1.75	2		2	17.25	16.5	16.9
		500	10.625	9.625	10.1288			500	1.91		1.875

## Sheet: Figure 1
			IC50 calculations
			SARS-CoV-2 Mpro GC373						SARS-CoV-1 Mpro GC373
					vo(µM/min)						vo(µM/min)
				log [GC373]	run#1	run#2	run#3			log [GC373]	run#1	run#2	run#3
				-8	5.21	7.38	6.53			-8	2.22	1.12	1.89
				-7.5	5.31	8.42	6.95			-7.5	2.09	0.91	1.53
				-7	5.67	7.59	6.21			-7	0.5	0.715	0.68
				-6.5	4.96	4.09	4.31			-6.5	0.098	0.394	0.215
				-6	0.41	0.45	0.51			-6	0.1	0.09125	0.133
				-5.5	0.0025	0.07	0.12			-5.5	0.088	0.0875	0.082
				-5	0	0	0.1			-5	0.1	0.098	0.09
				-4.5	0	0	0			-4.5	0.06	0.005	0.04
			SARS-CoV-2 Mpro GC376						SARS-CoV-1 Mpro GC376
					vo(µM/min)						vo(µM/min)
				log [GC376]	run#1	run#2	run#3			log [GC376]	run#1	run#2	run#3
				-8	9.32	8.03	7.93			-8	2.13	1.84	2.04
				-7.5	9.15	8.29	8.21			-7.5	1.77	1.38	1.49
				-7	9.2	6.26	7.26			-7	0.626	0.273	0.488
				-6.5	2.42	0.51	1.26			-6.5	0.135	0.092	0.18
				-6	0.45	0.02	0.312			-6	0.094	0.064	0.05
				-5.5	0.25	0.045	0.15			-5.5	0.012	0.1	0.1
				-5	0.12	0	0.09			-5	0.017	0.1	0.1
				-4.5	0.05	0.1	0.08			-4.5	0.007	0.04	0.008

## Sheet: Figure 4
		Fig 4A	EC50:			Toxicity:	Vero cells	A549 cells		Fig 4B	EC50:			Toxicity:	Vero cells	A549 cells					Fig.4 C			Fig.4 D
			GC373, µM	% inhibition of plaques		GC373, µM	% Toxicity	% Toxicity			GC376, µM	% inhibition of plaques		GC376, µM	% Toxicity	% Toxicity
			Vehicle	-3.7037		Vehicle	2.57	5.19			Vehicle	21.0111		Vehicle	-1.35	-14.49					GC373, µM	RNA (copies/ml)			GC376, µM	RNA (copies/ml)
				3.7037			0.76	0.89				-26.3823			0.19	8.45					Vehicle	116000000000			Vehicle	105000000000
				-6.21762			2.06	1.48				5.21327			5.66	4.59						299000000000				129000000000
				-3.62694			2.52	-0.36				-5.15021			5.38	26.02						132000000000				91500000000
				9.32642			-14.19	2.94				3.43348			-1.93	0.06					0.1	129000000000			0.1	141000000000
			0.01	-3.7037			-11.37	-15.29				1.28755			-7.29	6.65						60900000000				90100000000
				-37.037			-13.41	2.98			0.005	-34.2812			-3.29	-0.02						88100000000				81000000000
			0.05	0			-7.06	4.13				-18.4834			-10.94	-5.49					0.5	48000000000			0.5	33000000000
				-3.7037			9.23	18.63				-2.68562			6.56	1.2						59900000000				80200000000
			0.2	-11.1111			-3.99	-3.25			0.025	5.21327			-1.16	-6.33						63200000000				64500000000
				3.7037			-5.17	4.82				28.91			1.44	7.96					1.0	30800000000			1.0	48700000000
			0.25	9.32642			-3.6	6.02				-18.4834			10.18	10.76						65200000000				47200000000
				-1.03627		0.0122	-0.39	1.15			0.05	-26.3823		0.0122	-8.72	-24.63						45700000000				21600000000
				9.32642			-1.8	3.12				-10.5845			-5.12	-5.62					5.0	1380000000			5.0	272000000
			0.5	27.4611			-6.47	-11.62				-18.4834			-6.06	-0.69						611000000				1450000000
				14.5078			-6.83	-13.21			0.1	-57.9779			-5.78	3.37						490000000				3890000000
				9.32642			8.42	-15.26				-57.9779			-2.55	-14.6					10.0	106000000			10.0	108000000
			1	32.6425			-9.19	-14.91				13.1122			14.45	8.16						82400000				71400000
				27.4611			-10.88	-4.17			0.25	5.21327			-7.75	-1.85						74500000				67000000
				35.2332			-12.98	-5.97				-10.5845			-10.48	9.71					50.0	59100000			50.0	50700000
				84.2022			-4.92	5.21				-26.3823			2.31	7.99						56700000				52700000
				68.4044			-8.15	-11.98				16.309			-8.53	4.46						93600000				56900000
				52.6066			-0.88	-1.77				12.0172			-1.37	-2.13					100.0	99300000			100.0	47200000
			5	100			-7.79	-3.45				12.0172			9.72	2.87						70700000				73300000
				100		0.0488	0.69	-6.96			0.5	22.7468		0.0488	-10.08	-30.54						33600000				50300000
				100			-4.14	-13.08				33.4764			-8.24	-17.47
				100			-13.28	-7.64				18.4549			-7.6	-10.86
				100			-4.24	-17.56			1	84.2022			-6.7	6.17
				100			-9.02	4.3				68.4044			-5.09	-8.94
			50	100			0.76	-17.64				52.6066			-0.03	-6.76
				100			-5.3	8.21				37.7682			-7.45	-10.21
				100			0.97	7.41				35.6223			-5.11	11.19
							-5.76	5.78				48.4979			2.13	9.35
							-6.66	1.52			2.5	95.7082			5.68	1.83
							-6.65	7.07				87.1245			-0.95	-4.86
							-8.45	-2.49				78.5408			-11.11	0.22
						0.1953	-6.84	6.06			5	100		0.1953	-6.94	-35.98
							-7.44	-13.27				100			-7.42	-12.81
							-7.83	-5.18				100			-6.05	-13.64
							-6.93	-7.9				100			-8.48	5.48
							-20.26	-13.33				100			0.88	-10.45
							-10.52	-9.97				100			0.85	7.58
							-11.03	-8.83			50	100			-5.35	-5.2
							-13.47	7.32				100			-5.14	13.99
							-3.08	5.76				100			0.28	8.93
							6.09	2.87							4.35	9.5
							7.16	-0.46							-0.6	1.06
							-13.65	-5.81							3.77	-0.02
						0.7813	-2.32	4.55						0.7813	-5.55	-29.69
							-10.65	-13.24							-4.03	-11.55
							-11.14	-14.43							-1.67	-15.19
							-2.2	-17.6							1.37	6.06
							-21.6	-15.57							-11.46	-13.09
							-7.89	-16.06							5.54	-2.38
							-10.81	0.57							-0.13	-9.03
							-14.15	-2.04							-2.21	-3.55
							-2.38	-3.81							0.91	4.7
							-15.34	-10.78							6.72	8.16
							-7.84	-2.73							-2.12	4.54
							-8.75	-10.29							-4.36	-5.36
						3.13	-2.12	0.09						3.13	0.81	-30.29
							-6.38	1.5							-5.15	-14.45
							-5.46	-12.64							1.13	-4.19
							-2.33	-14.14							-4.94	16.69
							-28.36	-19.54							1.64	-11.68
							1.22	4.66							-0.64	-1.83
							-15.37	19.57							-3.11	-18.73
							-10	-3.58							4.19	6.45
							12.99	17.56							0.39	7.67
							-8.35	0.46							-4.96	7.42
							-2.01	10.21							1.26	-10.5
							-7.04	11.86							3.74	11.51
						12.5	-9.57	-1.37						12.5	7.44	-24.61
							-0.89	6.56							3.68	-12.61
							0.33	-7.66							3.92	-20.92
							0.8	-23.21							8.3	4.01
							-17.09	-18.47							7.23	-3.5
							-12.57	-1.96							4.83	3.06
							-14	-15.48							7.21	-1.59
							-13.63	-3.88							3.2	13.41
							5.18	18.38							3.58	18.38
							-0.9	7.69							6.2	4.09
							2.69	6.06							2.8	3.86
							-7.56	5.77							-1.63	4.1
						50	-0.37	8.52						50	3.2	-3.87
							8.15	11.92							6.49	-3.82
							3.05	3.72							5.32	3.11
							3.11	-17							5.9	32.76
							-14.21	-9.38							-0.38	2.53
							-6.75	3.93							-5.16	1.54
							-5.06	-13.04							1.8	-3.29
							-10.35	-1.36							1.26	2.73
							16.63	2.79							6.27	8.39
							14.09	-8.31							9.63	6.96
							12.31	-4.82							6.64	15.91
							-8.53	-6.79							0.81	7.31
						200	8.79	17.51						200	15.91	-2.32
							13.37	14.91							15.21	9.43
							11.75	7.13							17.68	5.94
							13.15	-7.16							18.29	34.08
							-13.27	-5.42							18.27	9.81
							-4.99	-9.99							28.56	13.53
							-3.34	2.93							17.11	19.02
							-12.54	-2.38							13.63	17.27
							11.47	23.69							6.85	37.69
							18.42	14.38							9.91	33.07
							5.47	23.28							10.71	29.87
							15.71	11.41							11.04	30.38

## Sheet: Sup. Figure 2 
				1 2 3 4 5 6 7 8
											1: MW ladder
											2: fusion protein after dialysis
											3: fusion protein digested with SUMO protease
											4: 3CL-COV2 protease after Ni-NTA column
											5: remaining proteins still bound on Ni-NTA column and eluted with 100 mM imidazole
											6: fusion protein after size exclusion
											7: 3CL-COV2 protease after size exclusion
											8: MW ladder
